# Supplementary material for: Plasticity in Classical Hodgkin Composite Lymphomas: A Systematic Review
Source: Cancers (Basel). 2022 Nov 19;14(22):5695. doi: 10.3390/cancers14225695 (PMC9688742; doi:10.3390/cancers14225695)
Supplement: Supplementary file 1 [file cancers-14-05695-s001.zip]

Archive with 1 entries (1 files):
- cancers-1996133-supplementary.pdf
